# Supplementary material for: Japanese Nationwide Questionnaire Survey on the Treatment and Management of Subarachnoid Hemorrhage Due to Ruptured Cerebral Aneurysm
Source: J Clin Med. 2025 Jun 10;14(12):4107. doi: 10.3390/jcm14124107 (PMC12194453; doi:10.3390/jcm14124107)
Supplement: Supplementary file 1 [file jcm-14-04107-s001.zip]

Archive with 1 entries (1 files):
- jcm-3645055-supplementary.pdf
